# Supplementary material for: A haplotype-resolved pangenome of the barley wild relative Hordeum bulbosum
Source: Nature. 2025 Jul 9;645(8080):429–38. doi: 10.1038/s41586-025-09270-x (PMC12422954; doi:10.1038/s41586-025-09270-x)
Supplement: Supplementary file 4 — Supplementary Tables 1–18. [file 41586_2025_9270_MOESM4_ESM.zip]

Archive with 2 entries (2 files):
- 2024-01-01779E-s4/SupplementaryTableLegends.docx
- 2024-01-01779E-s4/SupplementaryTables.xlsx
