# Supplementary material for: A haplotype-resolved pangenome of the barley wild relative Hordeum bulbosum
Source: Nature. 2025 Jul 9;645(8080):429–38. doi: 10.1038/s41586-025-09270-x (PMC12422954; doi:10.1038/s41586-025-09270-x)
Supplement: Supplementary file 4 — Supplementary Tables 1–18. [file 41586_2025_9270_MOESM4_ESM.zip › 2024-01-01779E-s4/SupplementaryTables.xlsx]

## Sheet: 1
Summary statistics and accession codes of HiFi and Hi-C data.
Accession	Species	Library type	Sample Name BioSamples	BioSamples ID	Coverage (per haplotype genome)
A17	Hordeum bulbosum	HiFi	HiFi_A17	SAMEA114302036	157.26X
A40	Hordeum bulbosum	HiFi	HiFi_A40	SAMEA114302037	152.52X
A42	Hordeum bulbosum	HiFi	HiFi_A42	SAMEA114302038	159.91X
FB19_001_1	Hordeum bulbosum	HiFi	HiFi_FB19_001_1	SAMEA114302039	118.79X
FB19_011_3	Hordeum bulbosum	HiFi	HiFi_FB19_011_3	SAMEA114302040	58.03X
FB19_028_3	Hordeum bulbosum	HiFi	HiFi_FB19_028_3	SAMEA114302041	127.19X
FB20_005_1	Hordeum bulbosum	HiFi	HiFi_FB20_005_1	SAMEA114302042	74.91X
FB20_029_7	Hordeum bulbosum	HiFi	HiFi_FB20_029_7	SAMEA114302043	69.43X
GRA2256_1	Hordeum bulbosum	HiFi	HiFi_GRA2256_1	SAMEA114302044	102.05X
PI365428	Hordeum bulbosum	HiFi	HiFi_PI365428	SAMEA114302045	47.44X
JKI-5215	Introgression lines	HiFi	HiFi_BC5215	SAMEA115029393	47.81X
IL_91	Introgression lines	HiFi	HiFi_343_203S1_9_1	SAMEA116823211	6.32X
IL_14	Introgression lines	HiFi	HiFi_343_119Y4_4_5_10	SAMEA116823210	7.07X
IL_123	Introgression lines	HiFi	HiFi_342_244H3_M1_M1_4	SAMEA116823209	6.3X
IL_145	Introgression lines	HiFi	HiFi_342_38U4_1_3_8_1	SAMEA116823208	9.8X
IL_25	Introgression lines	HiFi	HiFi_328_174Q1_1_4_3_M1M1	SAMEA116823207	10.42X
IL_24	Introgression lines	HiFi	HiFi_328_16R1_53_9	SAMEA116823206	10.13X
IL_97	Introgression lines	HiFi	HiFi_327_213G1_M1_M1	SAMEA116823205	12.92X
IL_137	Introgression lines	HiFi	HiFi_326_36L51_1_2_M6	SAMEA116823204	10.32X
IL_88	Introgression lines	HiFi	HiFi_325_200A3_7_M1	SAMEA116997127	9.94X
A17	Hordeum bulbosum	Hi-C	HiC_A17	SAMEA114302046	62.64X
A40	Hordeum bulbosum	Hi-C	HiC_A40	SAMEA114302047	63.12X
A42	Hordeum bulbosum	Hi-C	HiC_A42	SAMEA114302048	64.29X
FB19_001_1	Hordeum bulbosum	Hi-C	HiC_FB19_001_1	SAMEA114302049	193.65X
FB19_011_3	Hordeum bulbosum	Hi-C	HiC_FB19_011_3	SAMEA114302050	57.52X
FB19_028_3	Hordeum bulbosum	Hi-C	HiC_FB19_028_3	SAMEA114302051	197.49X
FB20_005_1	Hordeum bulbosum	Hi-C	HiC_FB20_005_1	SAMEA114302052	91.55X
FB20_029_7	Hordeum bulbosum	Hi-C	HiC_FB20_029_7	SAMEA114302053	101.65X
GRA2256_1	Hordeum bulbosum	Hi-C	HiC_GRA2256_1	SAMEA114302054	194.34X
PI365428	Hordeum bulbosum	Hi-C	HiC_PI365428	SAMEA114302055	64.89X
JKI-5215	Introgression lines	Hi-C	HiC_BC5215	SAMEA115029394	2.85X

## Sheet: 2
Summary statistics and accession codes of 10 genomes.
Accession	Species	Collection country	Ploidy	Sample Name BioSamples	BioSamples ID Assembly	GCA_accession	Assembly Name
FB19_011_3	Hordeum bulbosum	Greece	Diploid	Assembly_FB19_011_3	SAMEA114382180	GCA_963514045	Hbulbosum_FB19_011_3
FB20_029_7	Hordeum bulbosum	Spain	Diploid	Assembly_FB20_029_7	SAMEA114382183	GCA_963555535	Hbulbosum_FB20_029_7
FB20_005_1	Hordeum bulbosum	Italy	Diploid	Assembly_FB20_005_1	SAMEA114382182	GCA_963555525	Hbulbosum_FB20_005_1
PI365428	Hordeum bulbosum	Libya	Diploid	Assembly_PI365428	SAMEA114382185	GCA_963513915	Hbulbosum_Hbulbosum_PI365428
FB19_001_1	Hordeum bulbosum	Greece	Tetraploid	Assembly_FB19_001_1	SAMEA114382179	GCA_963514065	Hbulbosum_FB19_001_1
FB19_028_3	Hordeum bulbosum	Greece	Tetraploid	Assembly_FB19_028_3	SAMEA114382181	GCA_963555515	Hbulbosum_FB19_028_3
GRA2256_1	Hordeum bulbosum	Tajikistan	Tetraploid	Assembly_GRA2256_1	SAMEA114382184	GCA_963555545	Hbulbosum_GRA2256_1
A17	Hordeum bulbosum	Unknown	Tetraploid	Assembly_A17	SAMEA114382176	GCA_963514015	Hbulbosum_A17
A40	Hordeum bulbosum	Unknown	Tetraploid	Assembly_A40	SAMEA114382177	GCA_963514025	Hbulbosum_A40
A42	Hordeum bulbosum	Unknown	Tetraploid	Assembly_A42	SAMEA114382178	GCA_963514035	Hbulbosum_A42
JKI-5215	Introgression lines	Unknown	Diploid	Assembly_BC5215	SAMEA115029395	GCA_963876895	Hvulgare_BC5215
IL_123	Introgression lines	Unknown	Diploid	Assembly_IL-123	SAMEA116823209	GCA_964339095	Hvulgare_Hbulbosum_IL-123_v1.0
IL_137	Introgression lines	Unknown	Diploid	Assembly_IL-137	SAMEA116823204	GCA_964339145	Hvulgare_Hbulbosum_IL-137_v1.0
IL_145	Introgression lines	Unknown	Diploid	Assembly_IL-145	SAMEA116823208	GCA_964339125	Hvulgare_Hbulbosum_IL-145_v1.0
IL_14	Introgression lines	Unknown	Diploid	Assembly_IL-14	SAMEA116823210	GCA_964339105	Hvulgare_Hbulbosum_IL-14_v1.0
IL_24	Introgression lines	Unknown	Diploid	Assembly_IL-24	SAMEA116823206	GCA_964339135	Hvulgare_Hbulbosum_IL-24_v1.0
IL_25	Introgression lines	Unknown	Diploid	Assembly_IL-25	SAMEA116823207	GCA_964339085	Hvulgare_Hbulbosum_IL-25_v1.0
IL_88	Introgression lines	Unknown	Diploid	Assembly_IL-88	SAMEA116997127	GCA_964339065	Hvulgare_Hbulbosum_IL-88_v1.0
IL_91	Introgression lines	Unknown	Diploid	Assembly_IL-91	SAMEA116823211	GCA_964339115	Hvulgare_Hbulbosum_IL-91_v1.0
IL_97	Introgression lines	Unknown	Diploid	Assembly_IL-97	SAMEA116823205	GCA_964339075	Hvulgare_Hbulbosum_IL-97_v1.0

## Sheet: 3
Optical map statistics
Molecules	Raw data ˃ 150 kb (Gb)	1539.8
	Filtered molecules N50 (kb)	229.6
	Effective molecule coverage	146x
Map assembly	No. of contigs	859
	Assembly length (Mb)	6214
	Contig N50 (Mb)	25.7

## Sheet: 4
Sequence assembly and hybrid scaffold statistics for H. bulbosum FB19-011-3 haplotype 1
	Sequence assembly	Sequence assembly after hybrid scaffolding	Hybrid scaffolds only
No of contigs/scaffolds	696	409	185
Total length (Mb)	3592.7	4402.7	4389.2
Contig/scaffold N50 (Mb)	10.4	63	63.0

## Sheet: 5
Sequence assembly and hybrid scaffold statistics for H. bulbosum FB19-011-3 haplotype 2
	Sequence assembly	Sequence assembly after hybrid scaffolding	Hybrid scaffolds only
No of contigs/scaffolds	750	422	190
Total length (Mb)	3632.5	4380.4	4352.9
Contig/scaffold N50 (Mb)	9.6	63.1	63.1

## Sheet: 6
Summary statistics and accession codes of pollen sequencing
project	sample	library	BioSamplesID	Sample Name BioSamples	Coverage
PRJEB65918	pollen_nucleiOR_1	SingleCellSeq	SAMEA114336141	pollen_nucleiOR_1	0.07X
PRJEB65918	pollen_nucleiOR_2	SingleCellSeq	SAMEA114336142	pollen_nucleiOR_2	0.36X
PRJEB65918	pollen_nucleiOR_3	SingleCellSeq	SAMEA114336143	pollen_nucleiOR_3	0.38X
PRJEB65918	pollen_nucleiOR_4	SingleCellSeq	SAMEA114336144	pollen_nucleiOR_4	0.62X
PRJEB65918	pollen_nucleiOR_5	SingleCellSeq	SAMEA114336145	pollen_nucleiOR_5	0.56X
PRJEB65918	pollen_nucleiOR_6	SingleCellSeq	SAMEA114336146	pollen_nucleiOR_6	0.58X
PRJEB65918	pollen_nucleiOR_7	SingleCellSeq	SAMEA114336147	pollen_nucleiOR_7	0.44X
PRJEB65918	pollen_nucleiOR_8	SingleCellSeq	SAMEA114336148	pollen_nucleiOR_8	0.14X
PRJEB65918	pollen_nucleiOR_9	SingleCellSeq	SAMEA114336149	pollen_nucleiOR_9	0.81X
PRJEB65918	pollen_nucleiOR_10	SingleCellSeq	SAMEA114336150	pollen_nucleiOR_10	0.94X
PRJEB65918	pollen_nucleiOR_11	SingleCellSeq	SAMEA114336151	pollen_nucleiOR_11	0.7X
PRJEB65918	pollen_nucleiOR_12	SingleCellSeq	SAMEA114336152	pollen_nucleiOR_12	0.63X
PRJEB65918	pollen_nucleiOR_13	SingleCellSeq	SAMEA114336153	pollen_nucleiOR_13	0.64X
PRJEB65918	pollen_nucleiOR_14	SingleCellSeq	SAMEA114336154	pollen_nucleiOR_14	0.88X
PRJEB65918	pollen_nucleiOR_15	SingleCellSeq	SAMEA114336155	pollen_nucleiOR_15	0.33X
PRJEB65918	pollen_nucleiOR_16	SingleCellSeq	SAMEA114336156	pollen_nucleiOR_16	0.39X
PRJEB65918	pollen_nucleiOR_17	SingleCellSeq	SAMEA114336157	pollen_nucleiOR_17	0.62X
PRJEB65918	pollen_nucleiOR_18	SingleCellSeq	SAMEA114336158	pollen_nucleiOR_18	0.6X
PRJEB65918	pollen_nucleiOR_19	SingleCellSeq	SAMEA114336159	pollen_nucleiOR_19	0.53X
PRJEB65918	pollen_nucleiOR_20	SingleCellSeq	SAMEA114336160	pollen_nucleiOR_20	0.48X
PRJEB65918	pollen_nucleiOR_21	SingleCellSeq	SAMEA114336161	pollen_nucleiOR_21	0.75X
PRJEB65918	pollen_nucleiOR_22	SingleCellSeq	SAMEA114336162	pollen_nucleiOR_22	0.69X
PRJEB65918	pollen_nucleiOR_23	SingleCellSeq	SAMEA114336163	pollen_nucleiOR_23	0.78X
PRJEB65918	pollen_nucleiOR_24	SingleCellSeq	SAMEA114336164	pollen_nucleiOR_24	0.05X
PRJEB65918	pollen_nucleiOR_25	SingleCellSeq	SAMEA114336165	pollen_nucleiOR_25	1.05X
PRJEB65918	pollen_nucleiOR_26	SingleCellSeq	SAMEA114336166	pollen_nucleiOR_26	0.75X
PRJEB65918	pollen_nucleiOR_27	SingleCellSeq	SAMEA114336167	pollen_nucleiOR_27	0.93X
PRJEB65918	pollen_nucleiOR_28	SingleCellSeq	SAMEA114336168	pollen_nucleiOR_28	0.59X
PRJEB65918	pollen_nucleiOR_29	SingleCellSeq	SAMEA114336169	pollen_nucleiOR_29	0.69X
PRJEB65918	pollen_nucleiOR_30	SingleCellSeq	SAMEA114336170	pollen_nucleiOR_30	0.25X
PRJEB65918	pollen_nucleiOR_31	SingleCellSeq	SAMEA114336171	pollen_nucleiOR_31	0.66X
PRJEB65918	pollen_nucleiOR_32	SingleCellSeq	SAMEA114336172	pollen_nucleiOR_32	0.96X
PRJEB65918	pollen_nucleiOR_33	SingleCellSeq	SAMEA114336173	pollen_nucleiOR_33	0.76X
PRJEB65918	pollen_nucleiOR_34	SingleCellSeq	SAMEA114336174	pollen_nucleiOR_34	0.61X
PRJEB65918	pollen_nucleiOR_35	SingleCellSeq	SAMEA114336175	pollen_nucleiOR_35	0.99X
PRJEB65918	pollen_nucleiOR_36	SingleCellSeq	SAMEA114336176	pollen_nucleiOR_36	0.25X
PRJEB65918	pollen_nucleiOR_37	SingleCellSeq	SAMEA114336177	pollen_nucleiOR_37	0.59X
PRJEB65918	pollen_nucleiOR_38	SingleCellSeq	SAMEA114336178	pollen_nucleiOR_38	0.54X
PRJEB65918	pollen_nucleiOR_39	SingleCellSeq	SAMEA114336179	pollen_nucleiOR_39	0.59X
PRJEB65918	pollen_nucleiOR_40	SingleCellSeq	SAMEA114336180	pollen_nucleiOR_40	0.62X
PRJEB65918	pollen_nucleiOR_41	SingleCellSeq	SAMEA114336181	pollen_nucleiOR_41	0.94X
PRJEB65918	pollen_nucleiOR_42	SingleCellSeq	SAMEA114336182	pollen_nucleiOR_42	0.42X
PRJEB65918	pollen_nucleiOR_43	SingleCellSeq	SAMEA114336183	pollen_nucleiOR_43	1.31X
PRJEB65918	pollen_nucleiOR_44	SingleCellSeq	SAMEA114336184	pollen_nucleiOR_44	0.55X
PRJEB65918	pollen_nucleiOR_45	SingleCellSeq	SAMEA114336185	pollen_nucleiOR_45	0.03X
PRJEB65918	pollen_nucleiOR_46	SingleCellSeq	SAMEA114336186	pollen_nucleiOR_46	0.72X
PRJEB65918	pollen_nucleiOR_47	SingleCellSeq	SAMEA114336187	pollen_nucleiOR_47	0.81X
PRJEB65918	pollen_nucleiOR_48	SingleCellSeq	SAMEA114336188	pollen_nucleiOR_48	0.42X
PRJEB65918	pollen_nucleiOR_49	SingleCellSeq	SAMEA114336189	pollen_nucleiOR_49	0.38X
PRJEB65918	pollen_nucleiOR_50	SingleCellSeq	SAMEA114336190	pollen_nucleiOR_50	0.6X
PRJEB65918	pollen_nucleiOR_51	SingleCellSeq	SAMEA114336191	pollen_nucleiOR_51	0.66X
PRJEB65918	pollen_nucleiOR_52	SingleCellSeq	SAMEA114336192	pollen_nucleiOR_52	0.63X
PRJEB65918	pollen_nucleiOR_53	SingleCellSeq	SAMEA114336193	pollen_nucleiOR_53	0.67X
PRJEB65918	pollen_nucleiOR_54	SingleCellSeq	SAMEA114336194	pollen_nucleiOR_54	0.8X
PRJEB65918	pollen_nucleiOR_55	SingleCellSeq	SAMEA114336195	pollen_nucleiOR_55	0.69X
PRJEB65918	pollen_nucleiOR_56	SingleCellSeq	SAMEA114336196	pollen_nucleiOR_56	0.68X
PRJEB65918	pollen_nucleiOR_57	SingleCellSeq	SAMEA114336197	pollen_nucleiOR_57	0.77X
PRJEB65918	pollen_nucleiOR_58	SingleCellSeq	SAMEA114336198	pollen_nucleiOR_58	0.81X
PRJEB65918	pollen_nucleiOR_59	SingleCellSeq	SAMEA114336199	pollen_nucleiOR_59	0.43X
PRJEB65918	pollen_nucleiOR_60	SingleCellSeq	SAMEA114336200	pollen_nucleiOR_60	0.04X
PRJEB65918	pollen_nucleiOR_61	SingleCellSeq	SAMEA114336201	pollen_nucleiOR_61	1.12X
PRJEB65918	pollen_nucleiOR_62	SingleCellSeq	SAMEA114336202	pollen_nucleiOR_62	1.01X
PRJEB65918	pollen_nucleiOR_63	SingleCellSeq	SAMEA114336203	pollen_nucleiOR_63	0.88X
PRJEB65918	pollen_nucleiOR_64	SingleCellSeq	SAMEA114336204	pollen_nucleiOR_64	0.79X
PRJEB65918	pollen_nucleiOR_65	SingleCellSeq	SAMEA114336205	pollen_nucleiOR_65	0.63X
PRJEB65918	pollen_nucleiOR_66	SingleCellSeq	SAMEA114336206	pollen_nucleiOR_66	0.74X
PRJEB65918	pollen_nucleiOR_67	SingleCellSeq	SAMEA114336207	pollen_nucleiOR_67	0.94X
PRJEB65918	pollen_nucleiOR_68	SingleCellSeq	SAMEA114336208	pollen_nucleiOR_68	0.45X
PRJEB65918	pollen_nucleiOR_69	SingleCellSeq	SAMEA114336209	pollen_nucleiOR_69	0.67X
PRJEB65918	pollen_nucleiOR_70	SingleCellSeq	SAMEA114336210	pollen_nucleiOR_70	0.62X
PRJEB65918	pollen_nucleiOR_71	SingleCellSeq	SAMEA114336211	pollen_nucleiOR_71	0.8X
PRJEB65918	pollen_nucleiOR_72	SingleCellSeq	SAMEA114336212	pollen_nucleiOR_72	0.53X
PRJEB65918	pollen_nucleiOR_73	SingleCellSeq	SAMEA114336213	pollen_nucleiOR_73	0.1X
PRJEB65918	pollen_nucleiOR_74	SingleCellSeq	SAMEA114336214	pollen_nucleiOR_74	0.31X
PRJEB65918	pollen_nucleiOR_75	SingleCellSeq	SAMEA114336215	pollen_nucleiOR_75	0.99X
PRJEB65918	pollen_nucleiOR_76	SingleCellSeq	SAMEA114336216	pollen_nucleiOR_76	0.44X
PRJEB65918	pollen_nucleiOR_77	SingleCellSeq	SAMEA114336217	pollen_nucleiOR_77	0.05X
PRJEB65918	pollen_nucleiOR_78	SingleCellSeq	SAMEA114336218	pollen_nucleiOR_78	0.77X
PRJEB65918	pollen_nucleiOR_79	SingleCellSeq	SAMEA114336219	pollen_nucleiOR_79	0.96X
PRJEB65918	pollen_nucleiOR_80	SingleCellSeq	SAMEA114336220	pollen_nucleiOR_80	0.72X
PRJEB65918	pollen_nucleiOR_81	SingleCellSeq	SAMEA114336221	pollen_nucleiOR_81	0.95X
PRJEB65918	pollen_nucleiOR_82	SingleCellSeq	SAMEA114336222	pollen_nucleiOR_82	0.69X
PRJEB65918	pollen_nucleiOR_83	SingleCellSeq	SAMEA114336223	pollen_nucleiOR_83	0.4X
PRJEB65918	pollen_nucleiOR_84	SingleCellSeq	SAMEA114336224	pollen_nucleiOR_84	0.3X
PRJEB65918	pollen_nucleiOR_85	SingleCellSeq	SAMEA114336225	pollen_nucleiOR_85	0.43X
PRJEB65918	pollen_nucleiOR_86	SingleCellSeq	SAMEA114336226	pollen_nucleiOR_86	0.6X
PRJEB65918	pollen_nucleiOR_87	SingleCellSeq	SAMEA114336227	pollen_nucleiOR_87	0.67X
PRJEB65918	pollen_nucleiOR_88	SingleCellSeq	SAMEA114336228	pollen_nucleiOR_88	0.61X
PRJEB65918	pollen_nucleiOR_89	SingleCellSeq	SAMEA114336229	pollen_nucleiOR_89	0.82X
PRJEB65918	pollen_nucleiOR_90	SingleCellSeq	SAMEA114336230	pollen_nucleiOR_90	0.52X
PRJEB65918	pollen_nucleiOR_91	SingleCellSeq	SAMEA114336231	pollen_nucleiOR_91	0.04X
PRJEB65918	pollen_nucleiOR_92	SingleCellSeq	SAMEA114336232	pollen_nucleiOR_92	0.36X
PRJEB65918	pollen_nucleiOR_93	SingleCellSeq	SAMEA114336233	pollen_nucleiOR_93	0.42X
PRJEB65918	pollen_nucleiOR_94	SingleCellSeq	SAMEA114336234	pollen_nucleiOR_94	0.12X
PRJEB65918	pollen_nucleiOR_95	SingleCellSeq	SAMEA114336235	pollen_nucleiOR_95	0.04X
PRJEB65918	pollen_nucleiOR_96	SingleCellSeq	SAMEA114336236	pollen_nucleiOR_96	0.05X

## Sheet: 7
Summary statistics and accession codes of RNA-Seq and Iso-Seq data
Accession	Species	Library type	Tissue	Sample Name BioSamples	BioSamples ID
FB19_011_3	Hordeum bulbosum	RNA-Seq	root	H_bulb_root_RNA_1	SAMEA112738140
FB19_011_3	Hordeum bulbosum	RNA-Seq	bulb	H_bulb_bulb_RNA_2	SAMEA114304145
FB19_011_3	Hordeum bulbosum	RNA-Seq	stalk	H_bulb_stalk_RNA_3	SAMEA114304146
FB19_011_3	Hordeum bulbosum	RNA-Seq	flower	H_bulb_infl_flowers_RNA_4	SAMEA114304147
FB19_011_3	Hordeum bulbosum	RNA-Seq	flagleaf	H_bulb_flagleaf_RNA_5	SAMEA114304148
FB19_011_3	Hordeum bulbosum	RNA-Seq	leaf	H_bulb_leaf_RNA_6	SAMEA114304149
FB19_011_3	Hordeum bulbosum	Iso-Seq	pool of six tissues (root, bulb, stalk, inflorescence, flagleaf, leaf)	Iso_023_Hordeum_bulbosum	SAMEA114304150
A17	Hordeum bulbosum	RNA-Seq	leaf	A17_leaf	SAMEA116997646
A17	Hordeum bulbosum	RNA-Seq	root	A17_root	SAMEA116997647
A17	Hordeum bulbosum	RNA-Seq	stem	A17_stem	SAMEA116997648
A17	Hordeum bulbosum	RNA-Seq	bulb	A17_bulb	SAMEA116997649
A40	Hordeum bulbosum	RNA-Seq	leaf	A40_leaf	SAMEA116997650
A40	Hordeum bulbosum	RNA-Seq	root	A40_root	SAMEA116997651
A40	Hordeum bulbosum	RNA-Seq	stem	A40_stem	SAMEA116997652
A40	Hordeum bulbosum	RNA-Seq	bulb	A40_bulb	SAMEA116997653
A42	Hordeum bulbosum	RNA-Seq	leaf	A42_leaf	SAMEA116997654
A42	Hordeum bulbosum	RNA-Seq	root	A42_root	SAMEA116997655
A42	Hordeum bulbosum	RNA-Seq	stem	A42_stem	SAMEA116997656
A42	Hordeum bulbosum	RNA-Seq	bulb	A42_bulb	SAMEA116997657
GRA2256	Hordeum bulbosum	RNA-Seq	leaf	GRA2256_leaf	SAMEA116997658
GRA2256	Hordeum bulbosum	RNA-Seq	root	GRA2256_root	SAMEA116997659
GRA2256	Hordeum bulbosum	RNA-Seq	stem	GRA2256_stem	SAMEA116997660
GRA2256	Hordeum bulbosum	RNA-Seq	bulb	GRA2256_bulb	SAMEA116997661
FB19_011_3	Hordeum bulbosum	RNA-Seq	leaf	FB2019011_3_leaf	SAMEA116997662
FB19_011_3	Hordeum bulbosum	RNA-Seq	stem	FB2019011_3_stem	SAMEA116997663
FB19_011_3	Hordeum bulbosum	RNA-Seq	bulb	FB2019011_3_bulb	SAMEA116997664

## Sheet: 8
Summary statistics of 10 genome assemblies
Number	Accession	Genome size (2C)	Ploidy	Heterozygosity Rate	Est. ratio of repeats	Collection	N50	Assembly Size	unanchor size	Genome size (haplotype + unanchor)	Phasing and saccfolding proportion	Chloroplast genome size	LAI	Repeat content	Base pair QV	k-mer completeness(%)
1	FB19-011-3	8,49 pg	diploid	0.00767326	0.379677	Greece	9815163	6938833664	161061028	7372564534	0.976788	136709	20.523	0.850668	66.1725	95.1398
2	FB20-029-7	8,61 pg	diploid	0.00382677	0.407359	Spain	17010316	5447803537	287052009	7453294785	0.947309	136650	19.6297	0.855581	68.4101	97.3588
3	FB20-005-1	8,62 pg	diploid	0.00855571	0.382971	Italy	10869556	7328144610	524373709	7429476777	0.928444	136703	19.559	0.854292	69.9324	97.7031
4	PI365428	8,43 pg	diploid	0.0072446	0.384627	Libya	7784270	7263405625	366384864	7326846373	0.949557	136692	20.1881	0.855667	68.974	97.1374
5	FB19-001-1	17,01 pg	Autotetraploid	0.00599647	0.486136	Greece	7825737	13324708682	1582418697	14217380662	0.881242	136737	18.7864	0.852075	69.1106	96.7056
6	FB19-028-3	16,72 pg	Autotetraploid	0.006846	0.455663	Greece	7701759	14140378421	1308300202	14606871287	0.907478	136702	19.1579	0.850087	68.1095	96.6084
7	GRA2256-1	16,81 pg	Autotetraploid	0.00848704	0.450947	Tajikistan	7171554	12741442188	1086622052	14165343809	0.914717	136623	19.1201	0.860894	68.8692	97.1753
8	A17	–	Autotetraploid	0.00659597	0.451141	Unknown	8715686	11404614139	911595033	14090512412	0.920068	136621	18.6831	0.8537	68.4526	96.1221
9	A40	–	Autotetraploid	0.00803509	0.442569	Unknown	5979957	14236991145	1208974604	14411505439	0.915082	136682	19.7143	0.853798	69.1593	96.6186
10	A42	–	Autotetraploid	0.00807519	0.440012	Unknown	6412427	14147880937	1472181425	14402551853	0.895943	136684	19.2028	0.860133	69.2088	96.5681

## Sheet: 9
Haplotype-level summary statistics for H. bulbosum genomes.
Number	Accession	Haplotype	Genome Size	Repeat content (%)	LAI
1	FB19-011-3	Haplotype1	3586980674	0.862879	20.82
2	FB19-011-3	Haplotype2	3624522832	0.863232	20.27
3	FB20-029-7	Haplotype1	3572423470	0.868325	19.43
4	FB20-029-7	Haplotype2	3593819306	0.868173	19.84
5	FB20-005-1	Haplotype1	3477977465	0.866758	19.26
6	FB20-005-1	Haplotype2	3427125603	0.86404	20.39
7	PI365428	Haplotype1	3513640010	0.866497	20.45
8	PI365428	Haplotype2	3446821499	0.867136	19.64
9	FB19-001-1	Haplotype1	3068060110	0.860545	19.82
10	FB19-001-1	Haplotype2	3402714116	0.871213	19.25
11	FB19-001-1	Haplotype3	3162837301	0.858765	21.61
12	FB19-001-1	Haplotype4	3001350438	0.861937	18.99
13	FB19-028-3	Haplotype1	3264864197	0.857707	20.5
14	FB19-028-3	Haplotype2	3497589766	0.860092	20.52
15	FB19-028-3	Haplotype3	3219506034	0.869393	18.36
16	FB19-028-3	Haplotype4	3316611088	0.858688	20.4
17	GRA2256-1	Haplotype1	3172903516	0.86044	20.62
18	GRA2256-1	Haplotype2	3180246206	0.872217	19.53
19	GRA2256-1	Haplotype3	3341570161	0.871886	20.96
20	GRA2256-1	Haplotype4	3384001874	0.876694	19.41
21	A17	Haplotype1	3348901663	0.852708	19.49
22	A17	Haplotype2	3221406363	0.859007	19.38
23	A17	Haplotype3	3291128770	0.871179	20.99
24	A17	Haplotype4	3317480583	0.862588	18.82
25	A40	Haplotype1	3227766481	0.859014	21.01
26	A40	Haplotype2	3313962504	0.870559	19.16
27	A40	Haplotype3	3366135250	0.853553	20.95
28	A40	Haplotype4	3294666600	0.859478	21.05
29	A42	Haplotype1	3324723974	0.872192	19.33
30	A42	Haplotype2	3217373132	0.870015	21.05
31	A42	Haplotype3	3149031701	0.855845	20.54
32	A42	Haplotype4	3239241621	0.871789	20.23

## Sheet: 10
Summary of gene annotation
					BUSCO de novo + projected annotation
genotype	haplotype	Gene Count	Projected Count	de novo gene count	Complete	Single copy	Multi copy	Fragmented	Missing
A17	hap1	47647	3727	43920	89	71	18	0.3	10.7
A17	hap2	46992	3656	43336	87.6	69.9	17.7	0.4	12
A17	hap3	46615	3648	42967	86.3	69.1	17.2	0.4	13.3
A17	hap4	47909	3613	44296	89.8	71.9	17.9	0.4	9.8
A17	unanchor	9214	2154	7060	14.7	7.8	6.9	0.5	84.8
A17	combined	198377	16798	181579	96.3	1.3	95	0.2	3.5
A40	hap1	47102	3597	43505	88.5	70.7	17.8	0.4	11.1
A40	hap2	47793	3696	44097	89.9	71.6	18.3	0.4	9.7
A40	hap3	47412	3765	43647	89.9	72	17.9	0.4	9.7
A40	hap4	47605	3729	43876	89.5	71.3	18.2	0.4	10.1
A40	unanchor	11117	3342	7775	13.5	5.6	7.9	0.4	86.1
A40	combined	201029	18129	182900	96.2	1.5	94.7	0.2	3.6
A42	hap1	47463	3686	43777	89.8	70.2	19.6	0.3	9.9
A42	hap2	46577	3468	43109	86.8	69.1	17.7	0.5	12.7
A42	hap3	46656	3566	43090	87.3	69.3	18	0.5	12.2
A42	hap4	46088	3633	42455	87.4	69.1	18.3	0.5	12.1
A42	unanchor	13830	4649	9181	17.7	6.3	11.4	0.6	81.7
A42	combined	200614	19002	181612	96.6	1.4	95.2	0.2	3.2
FB19_001_1	hap1	46127	3595	42532	83.1	62.3	20.8	0.8	16.1
FB19_001_1	hap2	49330	3786	45544	90	66.9	23.1	0.7	9.3
FB19_001_1	hap3	47949	3652	44297	85.9	64.7	21.2	0.6	13.5
FB19_001_1	hap4	45854	3396	42458	82.4	61.9	20.5	0.6	17
FB19_001_1	unanchor	9801	5573	4228	11.3	6.2	5.1	0.5	88.2
FB19_001_1	combined	199061	20002	179059	95.7	4	91.7	0.4	3.9
FB19_011_3	hap1	51032	4174	46858	93.3	67.5	25.8	0.4	6.3
FB19_011_3	hap2	50685	4113	46572	93.5	67.1	26.4	0.4	6.1
FB19_011_3	unanchor	1361	336	1025	0.9	0.3	0.6	0.1	99
FB19_011_3	combined	103078	8623	94455	95.4	3.3	92.1	0.2	4.4
FB19_028_3	hap1	48551	3601	44950	86.5	64.5	22	0.8	12.7
FB19_028_3	hap2	50547	3865	46682	90.3	67.2	23.1	0.7	9
FB19_028_3	hap3	48052	3580	44472	85.1	63.8	21.3	0.7	14.2
FB19_028_3	hap4	48374	3623	44751	87.6	65.3	22.3	0.9	11.5
FB19_028_3	unanchor	9060	5541	3519	9.4	4.3	5.1	0.3	90.3
FB19_028_3	combined	204584	20210	184374	95.6	2	93.6	0.4	4
FB20_005_1	hap1	50055	4112	45943	90.1	67.1	23	0.6	9.3
FB20_005_1	hap2	50053	3925	46128	90.2	67.9	22.3	0.6	9.2
FB20_005_1	unanchor	4510	1695	2815	4.3	2.8	1.5	0.2	95.5
FB20_005_1	combined	104618	9732	94886	93.5	4	89.5	0.5	6
FB20_029_7	hap1	50665	4140	46525	92	68.9	23.1	0.7	7.3
FB20_029_7	hap2	51261	4096	47165	91.8	68.6	23.2	0.6	7.6
FB20_029_7	unanchor	4263	677	3586	3.1	2.2	0.9	0.2	96.7
FB20_029_7	combined	106189	8913	97276	94.1	2.6	91.5	0.6	5.3
GRA2256_1	hap1	45999	3460	42539	87.2	70.2	17	0.5	12.3
GRA2256_1	hap2	45709	3371	42338	86.9	70.4	16.5	0.4	12.7
GRA2256_1	hap3	45813	3425	42388	88.9	71.9	17	0.4	10.7
GRA2256_1	hap4	46486	3490	42996	89.7	72.5	17.2	0.4	9.9
GRA2256_1	unanchor	11751	3433	8318	15.4	7.7	7.7	0.4	84.2
GRA2256_1	combined	195758	17179	178579	96.2	1.3	94.9	0.2	3.6
PI365428	hap1	50615	3781	46834	92.1	68.9	23.2	0.8	7.1
PI365428	hap2	50342	3720	46622	91.7	68.4	23.3	0.7	7.6
PI365428	unanchor	4414	459	3955	2.9	1.9	1	0.3	96.8
PI365428	combined	105371	7960	97411	94.9	3.9	91	0.6	4.5

[truncated: 8 more sheets: 11, 12, 13, 14, 15, 16, 17, 18]
